# Supplementary material for: Metabolomic and Gene Expression Studies Reveal the Diversity, Distribution and Spatial Regulation of the Specialized Metabolism of Yacón (Smallanthus sonchifolius, Asteraceae)
Source: Int J Mol Sci. 2020 Jun 26;21(12):4555. doi: 10.3390/ijms21124555 (PMC7348818; doi:10.3390/ijms21124555)
Supplement: Supplementary file 1 [file ijms-21-04555-s001.zip]

Archive with 2 entries (2 files):
- Supplementary_Information.docx
- Table S1.xlsx
