# Supplementary material for: Metabolomic and Gene Expression Studies Reveal the Diversity, Distribution and Spatial Regulation of the Specialized Metabolism of Yacón (Smallanthus sonchifolius, Asteraceae)
Source: Int J Mol Sci. 2020 Jun 26;21(12):4555. doi: 10.3390/ijms21124555 (PMC7348818; doi:10.3390/ijms21124555)
Supplement: Supplementary file 1 [file ijms-21-04555-s001.zip › Table S1.xlsx]

## Sheet: __JChemStructureSheet
Hash	StructureStringLength	StructureStringFormat	StructureString
C0C12457B7486FF86C201EED329663E0	1	mrv	JChemExcel9wgAAB+LCAAAAAAABADtvQdgHEmWJSYvbcp7f0r1StfgdKEIgGATJNiQQBDswYjN5pLsHWlHIymrKoHKZVZlXWYWQMztnbz33nvvvffee++997o7nU4n99//P1xmZAFs9s5K2smeIYCqyB8/fnwfPyIe/x7vFmV6mddNUS0/+2h3vPNRmi+n1axYXnz20VWxnFVXzfbu3v29j36Po8dTv+3JPF8cv6uW6XlR5ul5VS+yNr38dLwzSi/yZV5nbT5LJ9fp5fjF6ZuUPh/f++goefzF02q6XuTL9ujxFwBRTLPydVuvp/TBoirz6ZqgtUVb5oTO7oPtew+37//+P7HO62neFsvxdPbuo5TanT397KPF7kdHj7O2WhzXdXad4jd8nO2m2…
9FDBBEFA34C17D977FB1919D346875C0	1	mrv	JChemExcelnAQAAB+LCAAAAAAABADtvQdgHEmWJSYvbcp7f0r1StfgdKEIgGATJNiQQBDswYjN5pLsHWlHIymrKoHKZVZlXWYWQMztnbz33nvvvffee++997o7nU4n99//P1xmZAFs9s5K2smeIYCqyB8/fnwfPyIe/x7vFmV6mddNUS0/+2h3vPNRmi+n1axYXnz20VWxnFVXzfbu3v29j36Po8dTv+3JPF8cv6uW6XlR5ul5VS+yNr38dLwzSi/yZV5nbT5LJ9fp5fjF6ZuUPh/f++goefzF02q6XuTL9ujxFwBRTLPydVuvp/TBoirz6ZqgtUVb5oTOzoNPt+9/un3w+7+ZXy+uy99/kbdz+kH/5vV4Onv3UUqvnD397KPF7kdHj7O2WhzXd…

## Sheet: Dereplicated
ID	Rt (min)	Substance	Negative ionization	Negative MS/MS	Positive ionization	Positive MS/MS	Confidence level*
			pseudomolecular ion (m/z)		pseudomolecular ion (m/z)
1	1.45	altraric acid	[M - H]- 209.02991	209.02931, 191.01921, 133.01326, 85.02831bp	-	-	2
2	1.34	heptasaccaride	[M - H]- 1151.37378	989.31287, 665.21509, 503.16452, 341.10928, 179.05545bp	-	-	3
3	1.34	ajugose	[M - H]- 989.32239	503.16187, 341.10861, 179.05542, 89.02319bp	-	-	3
4	1.3	verbascose	[M - H]- 827.26892	665.21533, 503.16150, 341.10938, 179.05550, 89.02319bp	-	-	3
5	1.29	stachyose	[M - H]- 665.21539	503.16074, 341.10928, 179.05547, 89.02319bp	-	-	3
6	1.26	raffinose	[M - H]- 503.16226	341.10926, 179.05550, 89.02322bp	[M + K]+ 543.13208, [M + Na]+ 527.15820, [M + NH4]+ 522.20202, [M - H]- 505.17621	365.10559bp, 347.09506, 203.05276, 185.04233	3
7	1.35	quinic acid*	[M - H]- 191.0553	85.0281	-	-	1
8	1.26	turanose	[M - H]- 341.10922	179.05556, 89.02321bp	[M + Na]+ 365.10550	-	3
9	4.01	monocaffeoylaltraric acid isomer 1	[M - H]- 371.06235	209.02992bp, 191.01923, 133.01315, 85.02827	-	-	3
10	4.31	monocaffeoylaltraric acid isomer 2	[M - H]- 371.06229	209.02998bp, 191.01930, 133.01334, 85.02831	-	-	3
11	4.89	monocaffeoylaltraric acid isomer 3	[M - H]- 371.06250	209.03011bp, 191.01926, 133.01358, 85.02834	-	-	3
12	5.08	monocaffeoylaltraric acid isomer 4	[M - H]- 371.06250	209.03012bp, 191.01936, 133.01344, 85.02834	-	-	3
13	5.83	1-O-(E)-caffeoylquinic acid	[M - H]- 353.08813	191.05565bp, 179.03464	[M + H]+ 355.10239	163.03893bp	2
14	5.96	5-O-(E)-caffeoylquinic acid	[M - H]- 353.08810	191.05568bp, 179.03421	[M + H]+ 353.10239	163.03893bp	1
15	10.56	dicaffeoyl-trihydroxycinnamoylaltraric acid	[M - H]- 711.12150	549.08910bp, 371.06231, 209.03001, 191.01920	-	-	3
16	11.37	dicaffeoylyaltraric acid monoethyl ester	[M - H]- 561.12498	399.09427, 237.06146bp, 191.01921, 85.02827	-	-	3
17	7.84	caffeoyl-trihydroxycinnamoylaltraric acid	[M - H]- 549.08960	209.03001bp, 191.01932, 85.02842	-	-	3
18	8.26	dicaffeoylaltraric acid isomer 1	[M - H]- 533.09424	371.06244, 209.03006bp, 191.01924, 133.01302, 85.02833	[M + H]+ 535.10822, [(M + H) - H2O]+ 517.09772	163.03896bp	3
19	8.78	dicaffeoylaltraric acid isomer 2	[M - H]- 533.09448	371.06308, 209.02998bp, 191.01915, 133.01338, 85.02829	-	-	3
20	9.24	dicaffeoylaltraric acid isomer 3	[M - H]- 533.09467	371.06219, 209.03008bp, 191.01918, 133.01353, 85.02831	-	-	3
21	9.05	dicaffeoyl-2,7-anhydro-D-glycero-β-D-galacto-oct-2-ulopyranosonic acid	[M - H]- 559.10974	397.07831, 235.04585, 179.03435, 161.02357bp, 135.04414	-	-	2
22	9.56	3,5-di-O-(E)-caffeoylquinic acid	[M - H]- 515.12012	353.08823, 191.05560bp, 179.03439, 135.04419	[M + Na]+ 539.11609, [M + H]+ 517.13428	-	1
23	9.14	3,4-di-O-(E)-caffeoylquinic acid	[M - H]- 515.12128	353.08832, 335.07782, 191.05563, 179.03438, 173.04486bp, 135.04431	[M + H]+ 517.13458	-	1
24	9.93	4,5-di-O-(E)-caffeoylquinic acid	[M - H]- 515.12024	353.08817, 191.05562, 179.03433, 173.04480bp	[M + Na]+ 539.11591, [M + H]+ 517.13416	-	1
25	10.77	tricaffeoylaltraric acid isomer 1	[M - H]- 695.12622	533.09308, 371.06226, 209.01995bp,191.01912	-	-	3
26	11.21	tricaffeoylaltraric acid isomer 2	[M - H]- 695.12671	533.09344, 371.06229, 209.03000bp,191.01921	-	-	3
27	12.39	2,3,5- or 2,4,5-tricaffeoylaltraric acid	[M - H]- 695.12592	533.09399, 371.06219, 209.02969bp,191.01915	-	-	3
28	12.06	dicaffeoyl-coumaroylaltraric acid	[M - H]- 679.13140	517.09772, 371.06223, 355.06769, 209.03001, 191.01921bp, 85.02830	-	-	3
29	12.22	dicaffeoyl-feruloylaltraric acid	[M - H]- 709.14162	385.07813, 209.02988, 191.01918bp, 85.02827	-	-	3
30	4.29	cyanidin-O-rutinoside	-	-	[M]+ 595.16608, [M - pentose]+ 449.10840bp, [M - pentose - hexose]+ 287.05493	287.05524bp	3
31	5.1	peonidin-O-rutinoside	-	-	[M]+ 609.18140, [M - pentose]+ 463.12360bp, [M - pentose - hexose]+ 301.07043	301.07077bp, 286.04739	3
32	7.98	delphinidin-O-rutinoside	-	-	[M]+ 611.16101, [M - pentose]+ 465.10297, [M - pentose - hexose]+ 303.05008bp	303.05011bp	3
33	8.02	hydroxypetunidin-O-rutinoside	-	-	[M]+ 641.17120bp, [M - pentose]+ 495.11307, [M - pentose - hexose]+ 333.06033	333.06046bp, 318.03690	3
34	8.39	delphinidin-O-hexoside	-	-	[M]+ 465.10324, [M - hexose]+ 303.05014bp	303.05017bp	3
35	8.88	petunidin-O-rutinoside	-	-	[M]+ 625.17645, [M - pentose]+ 479.11856, [M - pentose - hexose]+ 317.06567bp	317.06577bp, 302.04279	3
36	8.91	methoxypetunidin-O-rutinoside	-	-	[M]+ 655.18732bp, [M - pentose]+ 509.12943, [M - pentose - hexose]+ 347.07623	347.07629bp, 332.05280	3
37	9.32	petunidin-O-hexoside	-	-	[M]+ 479.11880, [M - hexose]+ 317.06530bp	317.06577bp, 302.04254	3
38	5.17	quercetin-di-O-hexoside	[M - H]- 625.14178	463.08826, 462.08133, 301.03589, 300.02704, 299.02008bp, 271.02530	-	-	3
39	7.9	rutin	[M - H]- 609.14746	301.03580, 300.02805bp	[M + H]+ 611.16089, [(M + H) - rhamnose]+ 465.10272, [(M + H) - rhamnose - glucose]+ 303.04996bp	465.10272, 303.04996bp	1
40	8.06	methoxygossypetin-3-O-rutinoside	[M - H]- 639.15717	330.03864bp, 315.01508, 287.01959	-	-	2
41	8.43	methoxygossypetin-3-O-hexoside	[M - H]- 493.09921	330.03876bp, 315.01535, 287.02023	[M + H]+ 495.11331	333.06030bp 318.03702	2
42	8.37	quercetin-3-O-galactoside	[M - H]- 463.08871	301.03580, 300.02792bp, 271.02509	[M + H]+ 465.10315, [(M + H) - galactose]+ 303.04990bp	303.04990bp, 285.03818, 257.04462, 229.04977	1
43	8.83	methoxyquercetin-7-O-rutinoside	[M - H]- 623.16272	315.05151bp, 314.00571, 300.02792, 299.01999, 271.02563	-	-	3
44	8.94	kaempferol-3-O-hexoside	[M - H]- 447.09372	284.03284bp, 255.02997, 227.03473	-	-	2
45	8.81	quercetin-3-O-pentoside isomer 1	[M - H]- 433.07803	301.03558, 300.02786bp, 271.02518	-	-	2
46	8.83	dimethoxygossypetin-7-O-rutinoside	[M - H]- 653.17242	345.06192bp, 330.03833, 314.00601, 302.04330, 301.03525, 287.02051	-	-	2
47	9.01	quercetin-3-O-pentoside isomer 2	[M - H]- 433.07797	300.02783bp, 271.02499	-	-	2
48	9.27	methoxyquercetin-3-O-hexoside	[M - H]- 477.10431	462.07983, 315.05151, 314.04358bp, 300.02771, 299.01993, 271.02512	-	-	2
49	9.36	dimethoxygossypetin-3-O-hexoside	[M - H]- 507.11465	492.09088, 345.06189, 344.05414, 330.03821, 329.03073bp, 301.03564, 287.02011	-	-	2
50	15.69	trihydroxy-dimetoxyflavone	[M - H]- 329.06705	314.04373bp, 299.02002, 271.02515	-	-	3
51	12.57	dimethoxyquercetin-7-O-hexoside	[M - H]- 491.12018	329.06711bp, 314.04367, 299.01987	-	-	2
52	11.6	trimethoxygossypetin-3-O-acetylhexoside	[M - H]- 563.14148	503.12051, 359.07751, 358.06998bp, 343.04630, 327.05115, 313.03574, 312.02774	-	-	3
53	5.83	benzyl-O-arabinoglucoside	-	-	[M + NH4]+ 420.18622	145.04967, 127.03927, 115.03935, 97.02900, 91.05842bp, 85.02909, 73.02919	2
54	12.57	C19H24O10	-	-	[M + NH4]+ 430.17041	145.04920, 127.03890, 105.01871, 97.02901, 85.02901bp	4
55	8.56	hexenyl-O-arabinoglucoside	-	-	[M + NH4]+ 412.21747	145.04947, 127.03867, 115.03897, 97.02881, 85.02901, 73.02914	2
56	8.38	phenylethyl-O-arabinoglucoside	-	-	[M + NH4]+ 434.20181	145.04945, 133.04965, 127.03899, 115.03923, 97.02885, 85.02898bp, 73.02919	2
57	10.64	C17H22O9	-	-	[M + NH4]+ 388.15973	145.04940, 127.03910, 105.01861, 97.02881, 85.02910bp	4
58	10.84	C15H24O9	-	-	[M + NH4]+ 366.17554	145.04950, 127.03910, 105.01871, 97.02902, 85.02901bp	4
59	12.09	C15H26O9	-	-	[M + NH4]+ 368.19107	145.04951, 127.03900, 105.01864, 97.02892, 85.02900bp	4
60	15.38	enhydrin	-	-	[M + H + ACN]+ 506.20206, [M + Na]+ 487.15723, [M + NH4]+ 482.20236, [M + H]+ 465.17538	405.15421, 349.12793, 289.10687bp, 229.08577	1
61	15.9	polymatin A	-	-	[M + Na]+ 413.15720, [M + H]+ 391.17496	373.16443, 291.12250, 273.11197bp, 241.08575, 213.09088	2
62	17.12	uvedalin	-	-	[M + H + ACN]+ 490.20700, [M + Na]+ 471.16260, [M + H]+ 449.18033	389.15918, 273.11200bp, 241.08571, 213.09082	1
63	18.31	(1Z,4E)-8β-angeloyloxy-germacra-1(10),4,11(13)-trien-6α,12-olide-14-oic acid	[M - H]- 359.14893	-	[M + Na]+ 383.14624, [M + H]+ 361.16428	261.11215, 243.10162bp, 215.10672	2
64	18.54	longipilin acetate	-	-	[M + K]+ 487.13666, [M + Na]+ 471.16293, [M + NH4]+ 466.20749, [M + H]+ 449.18073	389.15976bp, 289.10703, 257.08075, 229.08597	1
65	21.51	polymatin B	-	-	[M + K]+ 471.14136, [M + Na]+ 455.16730, [M + H]+ 433.18561	373.16434, 291.12241, 273.11185bp, 241.08562, 213.09081	1
66	17.28	8β-epoxyangeloyloxy-9α-ethoxy-14-oxo-acanthospermolide	-	-	[M + Na]+ 427.17279, [M + NH4]+ 422.21729, [M + H]+ 405.19086	359.14877, 289.14328, 243.10164bp, 215.10666	2
67	16.89	fluctuadin	-	-	[M + Na]+ 457.14697, [M + H]+ 435.16516	375.14386bp, 289.10690, 257.08066, 229.08595	2
68	18.73	polymatin B aldehyde	-	-	[M + K]+ 441.13095, [M + Na]+ 425.15704, [M + H]+ 403.17517	343.15390, 243.10164bp, 215.10664	2
69	19.19	smaditerpenic acid C	[M - H]- 349.23874	331.22720, 269.22729, 221.15355, 113.02299, 69.03311	[M + Na]+ 373.23471	333.24222, 315.23181, 297.22098, 269.22659	2
70	22.8	smaditerpenic acid E	[M - H]- 377.23361	59.01257bp	[M + Na]+ 401.22986	361.23691, 343.22644	2
71	24.55	smaditerpenic acid F	[M - H]- 391.24942	59.01258bp	[M + Na]+ 415.24524	375.2529, 330.89410, 315.23300, 269.22693	2
